# Supplementary material for: Postnatal Bonding in the First Year After Birth: The Role of Maternal Depression, Resilience, and Anxiety During the COVID-19 Pandemic and War-Related Stress—A Prospective Cohort Study
Source: J Clin Med. 2026 Feb 12;15(4):1451. doi: 10.3390/jcm15041451 (PMC12942039; doi:10.3390/jcm15041451)
Supplement: Supplementary file 1 [file jcm-15-01451-s001.zip]

Archive with 1 entries (1 files):
- jcm-4101451-supplementary.pdf
